# Supplementary material for: Formulation of Sustainable Materials from Agar/Glycerol/Water Gels: An Alternative to Polyurethane Foams in Single-Use Applications
Source: Gels. 2025 Oct 21;11(10):842. doi: 10.3390/gels11100842 (PMC12564599; doi:10.3390/gels11100842)
Supplement: Supplementary file 1 [file gels-11-00842-s001.zip]

Archive with 1 entries (1 files):
- gels-3921595-supplementary.pdf
